# Supplementary material for: Raw Meat Consumption and Food Safety Challenges: A Survey of Knowledge, Attitudes, and Practices of Consumers in Lebanon
Source: Foods. 2023 Dec 29;13(1):118. doi: 10.3390/foods13010118 (PMC10779077; doi:10.3390/foods13010118)
Supplement: Supplementary file 1 [file foods-13-00118-s001.zip]

Archive with 2 entries (2 files):
- foods-2748103-file s1.pdf
- foods-2748103-file s2.pdf
